# Supplementary material for: Validation of the Mental Health Literacy Scale in French University Students
Source: Behav Sci (Basel). 2022 Jul 28;12(8):259. doi: 10.3390/bs12080259 (PMC9404754; doi:10.3390/bs12080259)
Supplement: Supplementary file 1 [file behavsci-12-00259-s001.zip]

Archive with 1 entries (1 files):
- behavsci-1820560-supplementary.pdf
